# Supplementary material for: Pt3(CoNi) Ternary Intermetallic Nanoparticles Immobilized on N-Doped Carbon Derived from Zeolitic Imidazolate Frameworks for Oxygen Reduction
Source: Materials (Basel). 2024 Sep 28;17(19):4775. doi: 10.3390/ma17194775 (PMC11477947; doi:10.3390/ma17194775)
Supplement: Supplementary file 1 [file materials-17-04775-s001.zip]

Archive with 1 entries (1 files):
- materials-3189103-supplementary.pdf
